# Supplementary material for: Imipramine Administration in Brucella abortus 2308-Infected Mice Restores Hippocampal Serotonin Levels, Muscle Strength, and Mood, and Decreases Spleen CFU Count
Source: Pharmaceuticals (Basel). 2023 Oct 27;16(11):1525. doi: 10.3390/ph16111525 (PMC10674296; doi:10.3390/ph16111525)
Supplement: Supplementary file 1 [file pharmaceuticals-16-01525-s001.zip]

Archive with 1 entries (1 files):
- pharmaceuticals-2597090-supplementary.pdf
